# Supplementary material for: Replication of Type 2 Diabetes Candidate Genes Variations in Three Geographically Unrelated Indian Population Groups
Source: PLoS One. 2013 Mar 19;8(3):e58881. doi: 10.1371/journal.pone.0058881 (PMC3602599; doi:10.1371/journal.pone.0058881)
Supplement: Table S1 — Details of the SNPs selected for present study. (XLS) [file pone.0058881.s002.xls]

## Sheet: Sheet1
Supplementary Table S1: Details of the SNPs selected for present study.
S.N.	SNP	Gene	Chr:bp position	SNP studied in populaiotn and their Diseases
				Study	Disease
1	rs10923931	NOTCH2-ADAM30	1:120517959	Indain(Gupta V, Diabetologia, 2012),caucasian(Hou N2012), finnish(Stančáková A2011);Japan(Takeuchi et al. 2009);Meta analysis(Saxena et al. 2012)	Fasting insulin, breast cancer, lipoprotein trait;T2D;
2	rs1052176	PKLR	1:155260383	Europe (Wang et al. 2002)	T2D
3	rs1143659	ALDH9A1	1:165652273	No significant association in any reported study
4	rs679931	CACN.D1E	1:181484064	Italy (Maddalena Trombetta,plosone 2011), Sweden, Botania perspective(J. Holmkvist, Diabetologia, 2007)	B cell func and insulin resp in T2D; development of type 2 diabetes by reducing insulin secretion
5	rs17443123	CACN.D1E	1:181548341	No significant association in any reported study
6	rs4652675	CACN.D1E	1:181672403	No significant association in any reported study
7	rs199925	CACN.D1E	1:181739091	No significant association in any reported study
8	rs473200	CACN.D1E	1:181754803	No significant association in any reported study
9	rs11206883	PRAKK2	1:57103219	No significant association in any reported study
10	rs1137101	LEPR	1:66058513	meta-10 pop(Wang LQ 2012), pacific islander(Furusawa T,2010);Romania(Constantin et al. 2011);Korea(Han et al. 2008);Czech Republic(Pechlivanis et al.2009); Europe(Souren et al. 2008)	Breast cancer,obesity;T2D;Colorectal cancer;BMI
11	rs7903146	TCF7L2	10:114758349	African(Dabelea D2011);African-American(Palmer ND2012);Japanese(Tabara Y-2009;Takeuchi et al. 2009),Indain(Gupta V, Diabetologia, 2012;Chauhan et al. 2010), Mexican(Gamboa-Meléndez MA, Diabetes2012;Martínez-Gómez LE2011),korea(Cho YM-diabetelogia-2009),China(Song Y2012), France(Le Bacquer O2012;Sladek et al. 2007), Swedan(Hindy G2012;Papadopoulou A2011), USA(Smushkin G2012), Europe(Lukacs K2012-S…	Fasting glu-T2D and HOMA B,Early onset T2D, GDM,reduced basal and glucose-stimulated insulin secretion in isolated human islets, and reduced islet density in whole pancreas,higher intake of dietary fibre-GDM, impair the ability of hyperglycemia to suppress glucagon,latent autoimmune diabetes in adults-increased risk of type 2 diabetes and elevated HbA(1c)-glycated haemoglobin.,schizophrenia,eleva…
12	rs7100927	TCF7L2	10:114796048	No significant association in any reported study
13	rs11196205	TCF7L2	10:114807047	No significant association in any reported study
14	rs10885409	TCF7L2	10:114808072	Indian Sikh(Dharambir K Sanghera,2008)
15	rs12255372	TCF7L2	10:114808902	Japanese(Tabara et al.2009),Indain(Gupta V, Diabetologia, 2012)	T2d, Fasting glu
16	rs4918789	TCF7L2	10:114821807	No significant association in any reported study
17	rs11196218	TCF7L2	10:114840494	No significant association in any reported study
18	rs12778366	SIRT1	10:69643079	JAPAN(Kishi T2011); Japan(Meada et al. 2011); Finland(Halisalmi et al. 2008)	Schizoprenia;T2D;Alzimer
19	rs3740051	SIRT1	10:69643959	japan(Maeda et al. 2011);	T2D
20	rs1887922	IDE	10:94224165	china(Cui PJ2012), europe(Rudovich N2009), Swedish and English(Blomqvist ME2005), US(Karamohamed S,diabetes2005)	Alzimer,dec insulin sensitivity,T2D
21	rs4646953	IDE	10:94333955	CHINA(Zuo X2009), Finnish(Vepsäläinen 2007)	Alzimer
22	rs1111875	HHEX	10:94462882	German(Kirchhoff K2008),Japanese(Horikoshi M2007;Takeuchi et al. 2009),Dansh(Grarup N-diabetes-2007),korea(Cho YM-diabetelogia-2009), Indian(Chauhan et al. 2010), Mexican(Gamboa-Meléndez MA, 2012); Finns(Scott et al. 2007); Meta analysis(Saxena et al. 2007);French(Sladek et al. 2007);Pakistan(Rees et al. 2011);	Reduced insulin secreion inOGTT;T2D,lowr acute insuln resp,GDM
23	rs5015480	HHEX	10:94465559	korea(Cho YM-diabetelogia-2009);;Meta analysis(Saxena et al. 2012)	GDM,T2D
24	rs7923837	HHEX	10:94481917	Japanese(Tabara Y-2009,orikoshi M200),Finns(Scott et al. 2007), Mexican(Gamboa-Meléndez MA, Diabetes2012),south Indian(Chidambaram M, metabolosm 2010),korea(Cho YM-diabetelogia-2009)	T2D,GDM
25	rs5210	KCNJ11	11:17408251	META ANALYSIS-EAST ASIAN POPU(Yang L,2012),FINLAN(Willer CJ,2007)	T2D
26	rs5215	KCNJ11	11:17408630	META ANALYSIS-EAST ASIAN POPU(Yang L,2012),CHINA(Liu Z,2006);;Meta analysis(Saxena et al. 2012)	T2D
27	rs5218	KCNJ11	11:17409069	META ANALYSIS-EAST ASIAN POPU(Yang L,2012)	T2D
28	rs9886	INPPL1	11:71949665	UK(Marcano et al. 2007);French(Kaisaki, et al. 2004)	Hypertension; Metabolic syndrome
29	rs591758	UCP2	11:73698060	Womens-Caucasian, African, Hispanic, and Asian American (Hsu YH2008)	T2D
30	rs668514	UCP2	11:73706514	Womens-Caucasian, African, Hispanic, and Asian American (Hsu YH2008)	T2D
31	rs1800849	UCP3	11:73720165	Spain(Ochoa MC2007,Aller R2010),russia(Ahmetov II2009),Finnsih(Salopuro T,2009), swedish(Labayen 2010),Europe(Crocco P2011), UK(Dhamrait SS2012)	Increased insulin resistance risk+obesity-high insuln ressi,low adiponectin,Atheletic endurance, serum total and LDL-cholesterol at baseline,higher levels of homocysteine(fitness). higher hand grip ,skeletal muscle contraction, delta efficiency (DE)
32	rs7961581	TSPAN8	12:71663102	African Americans, Native Hawaiians, Japanese, Latinos and Whites(Cheng I2012), china(Zhou DZ,2010);Japan(Takeuchi et al. 2009);Meta analysis(Saxena et al. 2012); Danis(Grarup N2008)	Colorectal cancer, T2D,decrease in corrected insulin response
33	rs35369009	PDX1	13:28490510	No significant association in any reported study
34	rs2293943	PDX1	13:28491399	No significant association in any reported study
35	rs6311	HTR2A	13:47471478	German(Unschuld PG-2007),Swedan(Kling A2008), CHINA(Li HF2012), thai(Ronpirin C2010), denmark(Kring SI2009)	Panic disordr, rheumatoid A,Dipressive disor,psoriasis,total cholestrol
36	rs2759407	PCK2	14:24569947	No significant association in any reported study
37	rs3751812	FTO	16:53818460	asian indian(Moore SC-2012), japanese(Okuda-2011), european(Hassanein MT-2010), Caucasians and African Americans(gant-pone-2008)	Central obesity, obesity in japanese chldrn, obesity, children obesity
38	rs9939609	FTO	16:53820527	Indian Sikh(Dharambir K Sanghera,2008);Pakistan(Rees et al. 2011);China(Li X-2010), europe(Boraska V,-pone-2012), East and South Asians(lih-2012-dibitolgy), meta analysis(Kilpeläinen-2011-pmed)	Fat and obesity,Cardiovascular dis,Brachial circumference, Physical acticty attenuate fat
39	rs4843165	FOXC2	16:86605041	Europe(Carlsson et al. 2005);Japan(Osawa et al. 2003)	BMI;T2D
40	rs11868035	SREBF1	17:17715101	UK(Harding AH2006), Danish(Grarup N2008), China(Liu JX2008, Liu JX2012), German and Scandinavian(Danish and Norwegian)(Le Hellard S2010), European(Do CB2011), China(Li K,1012)	T2D, high LDL-C level, schizophrenia,Parkinson
41	rs2297508	SREBF1	17:17715317	China(Liu JX2008-2012),europe(Fisher E2012),Danish(Grarup N2008),Australia(Felder TK2007)	High LDL-C level,T2D,plasma adiponectin levels
42	rs2236513	TOM1L2	17:17747366	UK(Harding AH2012)	T2D
43	rs222852	PHF23	17:7140606	No significant association in any reported study
44	rs8069976	SOCS3	17:76349850	Finnish(Gaulton2008);Meta analysis(Fischer-Rosinsky et al. 2008); Denmark(Gylvin et al. 2011)	Initail cohort of T2D;T1D and insulin sensitivity
45	rs11888	JAK3	19:17935626	Finnish(Gaulton2008)	Initail cohort of T2D
46	rs1978237	PTPRS	19:5209641	swedan(Långberg EC2007)	T2D
47	rs4807015	PTPRS	19:5231135	swedan(Långberg EC2007)	T2D
48	rs1799816	INSR	19:7125518	UK(Barroso et al. 2003); India(Bodhini et al. 2012)	T2D
49	rs8192673	GRB14	2:165353712	No significant association in any reported study	T2D
50	rs6436094	PRKAG3	2:219687597	europe(Weyrich P2007)	Lipoprotein metabolism in humans
51	rs2943641	IRS1	2:227093745	china(Tang Y2012), japan(Kawamori R2011), french(Rung J2009);Pakistan(Rees et al. 2011);;Meta analysis(Saxena et al. 2012)	T2d,
52	rs1801278	IRS1	2:227660544	US(Ding YC2012), mexico(Martínez-Gómez LE2011)	Overian cancer, T2D
53	rs13306465	IRS1	2:227663901	US(Ding YC2012)	Overian cancer
54	rs12053536	IRS1	2:227670575	No significant association in any reported study
55	rs7578597	THADA	2:43732823	eropean+african(Hou N2012),Indain(Gupta V, Diabetologia, 2012),African Americans, Native Hawaiians, Japanese, Latinos and Whites(Cheng I2012);Japan(Takeuchi et al. 2009);Meta analysis(Saxena et al. 2012)	T2D, Breast cancer in t2d, COLORECTAL CANCER
56	rs718630	PTPN1	20:49111256	Hispanic American(Palmer2004); Caucasian(Bento et al. 2004)	Insulin sensitivity index;T2D
57	rs2206656	PTPN1	20:49130119	Hispanic American(Palmer2004); Caucasian(Bento et al. 2004)	Insulin sensitivity index;T2D
58	rs941798	PTPN1	20:49163235	french(Cheyssac C,2006);; Caucasian(Bento et al. 2004)	HOMA-B, LIPID MARKER;T2D
59	rs3787345	PTPN1	20:49185423	Lack of Association(Danish); Caucasian(Bento et al. 2004)Hispanic American(Palmer2004);Poland(Malecki et al.2008)	Insulin sensitivity index;Diabetes retinipathy;T2D
60	rs754118	PTPN1	20:49191904	Poland(Malecki et al.2008); Caucasian(Bento et al. 2004)	Diabetes retinipathy;T2D
61	rs718050	PTPN1	20:49196930	Caucasian(Bento et al. 2004)	T2D
62	rs16995309	PTPN1	20:49197873	Caucasian(Bento et al. 2004)	T2D
63	rs2071023	PCK1	20:56135934	UK(Rees2009), Finland(Willer2007);Hamilton et al. 2007;Danis white(Wegne et al.2006)	T2D
64	rs4680	COMT	22:19951271	Manchester(Pap D-2012),Mexican(Martínez-Ramírez OC-2012), Denmark(Sofia I. I. Kring-p one-2009);Japan(Ko et al. 2012);India(Prasad et al 2008);	Depression, breast cancer, FAT-BMI,Glucse, systemic atherosclerosis and parkinson in japanese,lung cancer risk china; Chronicrenal insifficiency;
65	rs1801282	PPARG	3:12393125	Finns(Scott et al. 2007),Lebanese(Mtiraoui et al.2012); east asia(Wang Y2012), china(Ho JS2012, India(Prakash J2012;Chauhan et al. 2010;Sanghera DK2010); iran(Namvaran F2011), hungary(Poliska S2012); canada(Ruchat SM2012);SWEDISH(Brito EC2012);Japanese(Osawa H2009;Takeuchi et al. 2009);canada(Butt C,2006);POLAND(Malecki MT2008),meta-20studs china(Ding S2012); Meta analysis(Saxena et al. 2007;Saxe…	T2D, hypertension, coronryHD N in T2D, obesity - homa b cell fun - T2D, insulin sensitity, crohan ds, gluc tolerance, plasma resistin; psoriatic artritis;Diab retunopathy
66	rs10513684	SLC2A2(GLUT2)	3:170724210	Finnish(Gaulton2008);UK(Chambers et al. 2011)	Initail cohort of T2D;Liver enzyme in plasma;
67	rs16861194	ADIPOQ	3:186559425	Germany(Laumen H,Diabetes. 2009); Tunisia Arab(Tunisian Arabs et al.2012);China(Wang et al.2009)	T2D
68	rs266729	ADIPOQ	3:186559474	US (BMC Medical Genetics 2010),Germany(Laumen H,Diabetes. 2009), Finnish(Siitonen N-2011),Maryland(Pollin TI-2005),European+african-amercan(Zari Dastani, Plos genetics-March 2012)	T1D/T2D
69	rs2241766	ADIPOQ	3:186570892	Maryland(Pollin TI-2005),NY(Kaklamani VG-CANCER RES-2008)	T2D, Breast Cancer
70	rs1501299	ADIPOQ	3:186571123	Maryland(Pollin TI-2005),	T2D
71	rs4607103	(ADAMTS9) LOC1	3:64711904	Europe(gwas;Boesgaard et al. 2009;Grarup et al.2008;Staiger et al.2008);Japanese(Hotta et al.2012);	T2D;Insulin-stimulated glucose uptake;Insulin sensitivity and secretion
72	rs2970847	PPARGC1A	4:23815924	Indian Sikh(Dharambir K Sanghera,2008; Rai E2007;Bhat A2007;Das SK2007), china(Su Y2008;Wang S2004)	T2D,obesity,hypertropic cardiomypathy
73	rs4689388	WFS1	4:6270056	Finnish(Gaulton2008); Europe(Linder et al. 2011);North African Arab(Cauchi et al. 2012);Poland(Zmyslowska et al 2011)	LDL level;T2D; Wolfram Syndrome
74	rs3730089	PIK3R1	5:67588148	UK(Barroso et al. 2003)	T2D
75	rs9402346	ENPP1	6:132144288	finland(Gaulton KJ-diabetes-2008)	T2D
76	rs1044498	ENPP1	6:132172368	lebnanes+tunisia(Mtiraoui N-2012), Danish(Grarup N-2006), Italian, African-american(Keene KL-2008-diabetes), and South-Asian populations,French and Austrian populations, europ(Wang R-2011;Lyon HN-2006-diabetes;Meyre D-2007), china(Jing C-2012)	obesity, insulin resistance,T2D,hyperglycemia
77	rs2235718	FOXC1	6:1607603	FINNS(Kyle J-DIABETES-2008)	T2D
78	rs7754840	CDKAL1	6:20661250	Finns(Scott et al. 2007), Japanese(Tabara etal. 2009;Takeuchi et al. 2009),Chinese(li.2012),Mexican(Gamboa-Meléndez MA, Diabetes2012), Meta analysis(Saxena et al. 2007;Saxena et al. 2012), South Indian(Chidambaram M, metabolosm 2010), Korean(Kwak SH, daibetes 2012;Cho Y(diabetelogia-2009), labanese arab,Pima Indians(Rong et al. 2009),	T2D, Non obese T2D, Gestational DM; BMI and impaired insulin secretion;
79	rs7756992	CDKAL1	6:20679709	french(Cauchi S-plosone-2008),Japanese(Tabara etal. 2009;Takeuchi et al. 2009), Europe and Hong Kong (Steinthorsdottir et al 20097); Indain(Gupta V, Diabetologia, 2012), Caucasian (Zhao J, diabetes-2009), Danis(Andersson EA diabetelogia 2010)	T2D, Fasting glu, lower Birth weight
80	rs2267668	PPARD	6:35377922	germany(Thamer C2008;Stefan N2008),	LI-induced changes in overall adiposity, hepatic fat storage, and relative muscle mass.,effectiveness of aerobic exercise training to increase aerobic physical fitness and insulin sensitivity
81	rs1053049	PPARD	6:35395618	germany(Thamer C2008)	LI-induced changes in overall adiposity, hepatic fat storage, and relative muscle mass.
82	rs2278815	LEP	7:127881851	Romania(Constantin et al. 2011);Vasku et al. 2006;Korea(Han et al. 2008);Caucasian(Le Stunff et al. 2000);France(Mammès et al. 1998)	T2D; Serum leptin and fat mass
83	rs759853	AKR1BI	7:134143958	Meta analysis-Sotoodeh Abhary,Diabetes 2009;Caucasian (British)-Demaine et al. 2000,Unspecified-Kao et al. 1999,Brazilian-Richeti et al. 2007,Caucasian-Brazilian-Dos Santos et al. 2006,African-Brazilian-Dos Santos et al. 2006,Chinese-Li et al. 2002,Euro-Brazilian-Santos et al. 2003,Chinese-Wang et al. 2003,Japanese-Inada T, pharmacogenetics and genomics 2008	Type 1 and 2 diabetes retinopathy
84	rs1800795	IL6	7:22766645	usa(Qi L2006);Meta analsys(Huth C2006);Tunisia(Bouhaha R2010), US(Underwood PC2012), EUROPE(Huth C2009)	T2d,HOMA-IR, LOW GLUC LEVEL FASTING
85	rs1799884	GCK	7:44229068	japanese(Hishida A-2012), europe(Soranzo N-2010;Freathy RM-2010), CHINA(Tam CH-PONE-2010; Qi Q-2009), UK(Murad AS-2010), FINLAND-SWEDAN(Holmkvist J-2008),Eup, italy,china(Michael N. Weedon-AJHG-2006)	Risk for dyslipidemia and dysglycemia, GDM, HOMA B, INCRSEFASTNG PLSMA GLU,
86	rs2237457	GRB10	7:50726144	Amish(Rampersaud E-diabetes-2007);Caucasian(Paola et al.2006)	OGTT;T2D
87	rs13266634	SLC30A8	8:118184783	Finns(Scott et al. 2007),Japanese(Tabara et al. 2009;Omori S,2008;Horikoshi M;Takeuchi et al. 2009), Mexican(Gamboa-Meléndez MA, Diabetes2012),korea(Cho YM-diabetelogia-2009,Lee YH2008,Kang ES2008;),Tunishia(Mtiraoui et al. 2012), meta-asia-europe(Xu K2011), RUSSIA(Potapov VA2010), China(Lin Y2010;Wu Y2008), India(Ganesh Chauhan2010;Chauhan et al. 2010;), meta-europe-asia(Jing YL2011),;europe(Kel…	T2D,GDM, IGT, PTDM, Increase fasting gluc - reduced insulin secretion stimulated by orally or intravenously administered glucose,glycated hemoglobin,lower fasting plasma insulin level,lower basal insulin secretion
88	rs3118526	RXRA	9:137337357	Finnish(Gaulton2008)	Initail cohort of T2D
89	rs3739942	TRAF2	9:139776400	No significant association in any reported study
90	rs10811661	CDKN2A/2B	9:22134094	Meta analysis(Saxena et al 2007);Finns(Scott et al 2007), french(Cauchi S-plosone-2008),Japanese(Tabara et al. 2009;Takeuchi et al. 2009),Indain(Gupta V, Diabetologia, 2012; Chauhan et al. 2010;SANGHERA-BMG-2008),,Mexican(Gamboa-Meléndez MA, Diabetes2012), korea(Cho YM-diabetelogia-2009), Finnish(Fagerholm E-diabetlogia2012),lebnanese(Nemr R-2012), chinese(Cheng X, diabetes-2011).ITALIAN, DANISH,…	T2D, Fasting insulin+HOMA-IR/B,GDM, diabetes neuropahty, CORONARY HEART DISEASE,
91	rs3813929	HTR2C	X:113818520	Caucasian vs. Asian(luca2007), europe(Mulder H2009;Opgen-Rhein 2010), uk(Hill MJ2011)	antipsychotic induced weight gain,schizopherenia,
