# Supplementary material for: Replication of Type 2 Diabetes Candidate Genes Variations in Three Geographically Unrelated Indian Population Groups
Source: PLoS One. 2013 Mar 19;8(3):e58881. doi: 10.1371/journal.pone.0058881 (PMC3602599; doi:10.1371/journal.pone.0058881)
Supplement: Table S3 — Characteristic of 91 SNPs from 55 genes studied in three different populations (Punjab; Jammu and Kashmir; and Orissa) of India. (XLS) [file pone.0058881.s004.xls]

## Sheet: Sheet1
Supplementary Table S3: Characteristic of 91 SNPs from 55 genes studied in three different populations (Punjab; Jammu and Kashmir; and Orissa) of India.
			Punjab				Jammu and kashmir				Orissa
				Allele 1 freq		HWE p value (Controls)		Allele 1 freq		HWE p value (Controls)		Allele 1 freq		HWE p value (Controls)
SNP	Gene	Chr:bp position	Allele 1/2	Cases	Controls		Allele 1/2	Cases	Controls		Allele 1/2	Cases	Controls
rs11206883_A/G	PRAKK2	1:57103219	A/G	0.308	0.32	0.85	A/G	0.303	0.34	0.85	A/G	0.408	0.417	0.6854
rs1137101_A/G	LEPR	1:66058513	G/A	0.462	0.468	0.8703	G/A	0.447	0.458	0.8703	A/G	0.465	0.477	1
rs10923931_G/T	NOTCH2	1:120517959	T/G	0.191	0.18	0.1303	T/G	0.181	0.189	0.1303	T/G	0.244	0.215	1
rs1052176_C/A	PKLR	1:155260383	A/C	0.336	0.316	0.5046	A/C	0.333	0.359	0.5046	A/C	0.347	0.336	0.0469
rs1143659_C/T	ALDH9A1	1:165652273	T/C	0.283	0.257	0.5208	T/C	0.26	0.267	0.5208	T/C	0.214	0.18	0.24
rs679931_A/T	CACN.D1E	1:181484064	T/A	0.44	0.433	0.4549	T/A	0.413	0.451	0.4549	A/T	0.501	0.488	0.0796
rs17443123_A/G	CACN.D1E	1:181548341	G/A	0.079	0.078	0.2441	G/A	0.086	0.08	0.2441	G/A	0.081	0.064	0.6844
rs4652675_A/G	CACN.D1E	1:181672403	G/A	0.38	0.363	0.4271	G/A	0.326	0.366	0.4271	G/A	0.409	0.396	0.0656
rs199925_T/G	CACN.D1E	1:181739091	G/T	0.134	0.125	0.7088	G/T	0.138	0.117	0.7088	G/T	0.187	0.161	0.8555
rs473200_C/T	CACN.D1E	1:181754803	T/C	0.294	0.275	0.6794	T/C	0.278	0.293	0.6794	T/C	0.298	0.258	1
rs7578597_T/C	THADA	2:43732823	C/T	0.126	0.136	1	C/T	0.154	0.156	1	C/T	0.094	0.102	1
rs8192673_A/G	GRB14	2:165353712	G/A	0.433	0.415	0.6748	G/A	0.448	0.422	0.6748	A/G	0.491	0.49	0.5573
rs6436094_A/G	PRKAG3	2:219687597	G/A	0.249	0.283	0.365	G/A	0.264	0.27	0.365	G/A	0.293	0.286	0.0162
rs2943641_C/T	IRS1	2:227093745	T/C	0.245	0.245	0.5768	T/C	0.242	0.266	0.5768	T/C	0.208	0.17	0.0143
rs1801278_G/A	IRS1	2:227660544	A/G	0.042	0.043	1	A/G	0.044	0.031	1	A/G	0.037	0.037	1
rs13306465_G/A	IRS1	2:227663901	A/G	0.135	0.127	0.8533	A/G	0.136	0.125	0.8533	A/G	0.157	0.12	1
rs12053536_C/T	IRS1	2:227670575	T/C	0.083	0.059	0.4525	T/C	0.066	0.082	0.4525	T/C	0.1	0.084	0.0577
rs1801282_C/G	PPARG	3:12393125	G/C	0.125	0.113	0.1558	G/C	0.119	0.132	0.1558	G/C	0.099	0.083	1
rs4607103_C/T	LOC1	3:64711904	T/C	0.502	0.492	0.0165	T/C	0.475	0.486	0.0165	C/T	0.5	0.474	0.921
rs10513684_C/T	SLC2A2	3:170724210	T/C	0.037	0.042	0.0758	T/C	0.044	0.025	0.0758	T/C	0.011	0.017	1
rs16861194_A/G	ADIPOQ	3:186559425	G/A	0.06	0.061	0.0592	G/A	0.066	0.051	0.0592	G/A	0.069	0.092	0.144
rs266729_C/G	ADIPOQ	3:186559474	G/C	0.243	0.241	0.8242	G/C	0.223	0.269	0.8242	G/C	0.303	0.304	0.9079
rs2241766_T/G	ADIPOQ	3:186570892	G/T	0.105	0.095	0.0939	G/T	0.121	0.089	0.0939	G/T	0.157	0.181	0.3197
rs1501299_C/A	ADIPOQ	3:186571123	A/C	0.213	0.217	0.8111	A/C	0.213	0.234	0.8111	A/C	0.203	0.218	0.0845
rs4689388_A/G	WFS1	4:6270056	G/A	0.293	0.315	0.0228	G/A	0.325	0.297	0.0228	G/A	0.253	0.246	0.0052
rs2970847_C/T	PPARGC1A	4:23815924	T/C	0.195	0.16	0.155	T/C	0.182	0.147	0.2586	T/C	0.167	0.147	0.452
rs3730089_G/A	PIK3R1	5:67588148	A/G	0.077	0.081	0.5794	A/G	0.084	0.08	0.5794	A/G	0.063	0.062	0.0652
rs2235718_C/T	FOXC1	6:1607603	T/C	0.206	0.189	0.0004	T/C	0.225	0.228	0.0004	T/C	0.227	0.255	0.3054
rs7754840_G/C	CDKAL1	6:20661250	C/G	0.295	0.259	1	C/G	0.279	0.262	1	C/G	0.258	0.26	0.1278
rs7756992_A/G	CDKAL1	6:20679709	G/A	0.295	0.269	0.7544	G/A	0.299	0.272	0.7544	G/A	0.26	0.273	0.5369
rs2267668_A/G	PPARD	6:35377922	G/A	0.17	0.18	0.2688	G/A	0.165	0.146	0.2688	G/A	0.139	0.155	0.1349
rs1053049_T/C	PPARD	6:35395618	C/T	0.211	0.231	1	C/T	0.197	0.189	1	C/T	0.191	0.199	0.4411
rs9402346_C/G	ENPP1	6:132144288	G/C	0.375	0.372	0.5994	G/C	0.342	0.36	0.5994	G/C	0.352	0.359	0.0144
rs1044498_A/C	ENPP1	6:132172368	C/A	0.187	0.143	0.0291	C/A	0.188	0.153	0.0291	C/A	0.176	0.154	0.5755
rs1800795_G/C	IL6	7:22766645	C/G	0.181	0.177	0.2689	C/G	0.17	0.185	0.2689	C/G	0.111	0.124	0.2593
rs1799884_G/A	GCK	7:44229068	A/G	0.119	0.113	0.1551	A/G	0.105	0.106	0.1551	A/G	0.138	0.121	0.4869
rs2237457_C/T	GRB10	7:50726144	T/C	0.27	0.28	0.4199	T/C	0.261	0.247	0.4199	T/C	0.205	0.216	0.8846
rs2278815_A/G	LEP	7:127881851	G/A	0.403	0.38	0.5463	G/A	0.384	0.374	0.5463	G/A	0.403	0.422	0.92
rs759853_G/A	AKR1BI	7:134143958	A/G	0.354	0.349	0.5301	A/G	0.333	0.416	0.5301	A/G	0.312	0.319	0.9101
rs13266634_C/T	SLC30A8	8:118184783	T/C	0.273	0.232	0.2511	T/C	0.212	0.239	0.2511	T/C	0.199	0.208	0.4585
rs10811661_T/C	CDKN2BAS	9:22134094	C/T	0.098	0.118	1	C/T	0.131	0.138	1	C/T	0.156	0.163	0.8578
rs3118526_C/T	RXRA	9:137337357	T/C	0.27	0.258	0.8296	T/C	0.298	0.307	0.8296	T/C	0.266	0.244	0.145
rs3739942_A/G	TRAF2	9:139776400	G/A	0.216	0.202	0.0104	G/A	0.229	0.212	0.0104	G/A	0.257	0.28	0.5402
rs12778366_T/C	SIRT1	10:69643079	C/T	0.183	0.196	0.3655	C/T	0.169	0.179	0.3655	C/T	0.132	0.13	0.2768
rs3740051_A/G	SIRT1	10:69643959	G/A	0.122	0.11	0.6776	G/A	0.142	0.109	0.6776	G/A	0.133	0.108	0.3026
rs1887922_T/C	IDE	10:94224165	C/T	0.172	0.142	0.5072	C/T	0.188	0.146	0.5072	C/T	0.164	0.141	0.0672
rs4646953_A/G	IDE	10:94333955	G/A	0.115	0.119	0.8438	G/A	0.117	0.162	0.8438	G/A	0.136	0.15	1
rs1111875_A/G	HHEX	10:94462882	G/A	0.511	0.454	0.0688	A/G	0.465	0.53	0.0688	G/A	0.453	0.447	0.3198
rs5015480_T/C	HHEX	10:94465559	C/T	0.48	0.445	0.2141	C/T	0.511	0.433	0.2141	C/T	0.463	0.442	0.487
rs7923837_A/G	HHEX	10:94481917	G/A	0.484	0.472	0.8698	A/G	0.48	0.532	0.8698	G/A	0.473	0.436	0.2753
rs7903146_C/T	TCF7L2	10:114758349	T/C	0.346	0.303	0.6977	T/C	0.364	0.282	0.6977	T/C	0.341	0.266	0.078
rs7100927_A/G	TCF7L2	10:114796048	G/A	0.441	0.408	0.6699	G/A	0.442	0.422	0.6699	G/A	0.409	0.31	0.7283
rs11196205_G/C	TCF7L2	10:114807047	C/G	0.452	0.421	0.7379	C/G	0.46	0.428	0.7379	C/G	0.427	0.329	0.4368
rs10885409_T/C	TCF7L2	10:114808072	C/T	0.457	0.427	0.6745	C/T	0.468	0.432	0.6745	C/T	0.435	0.331	0.5064
rs12255372_G/T	TCF7L2	10:114808902	T/G	0.306	0.261	0.2036	T/G	0.312	0.251	0.2036	T/G	0.257	0.206	0.5486
rs4918789_T/G	TCF7L2	10:114821807	G/T	0.475	0.441	0.6771	G/T	0.473	0.45	0.6771	G/T	0.417	0.352	0.3897
rs11196218_G/A	TCF7L2	10:114840494	A/G	0.36	0.343	0.8564	A/G	0.334	0.324	0.8564	A/G	0.365	0.321	0.3723
rs5210_G/A	KCNJ11	11:17408251	A/G	0.311	0.313	0.1822	A/G	0.351	0.323	0.1822	A/G	0.392	0.375	0.0001
rs5215_T/C	KCNJ11	11:17408630	C/T	0.402	0.428	0.8031	C/T	0.391	0.414	0.8031	C/T	0.385	0.376	0.0016
rs5218_G/A	KCNJ11	11:17409069	A/G	0.148	0.15	0.8724	A/G	0.179	0.156	0.8724	A/G	0.179	0.191	0.0167
rs9886_G/C	INPPL1	11:71949665	C/G	0.075	0.082	0.1024	C/G	0.089	0.067	0.1024	C/G	0.096	0.079	0.095
rs591758_G/C	UCP2	11:73698060	C/G	0.34	0.357	0.2441	C/G	0.355	0.376	0.2441	C/G	0.328	0.347	0.1283
rs668514_C/T	UCP2	11:73706514	T/C	0.219	0.223	0.5571	T/C	0.253	0.22	0.5571	T/C	0.177	0.182	0.251
rs1800849_C/T	UCP3	11:73720165	T/C	0.248	0.263	0.8312	T/C	0.22	0.215	0.8312	T/C	0.222	0.237	0.8921
rs7961581_T/C	TSPAN8	12:71663102	C/T	0.336	0.351	0.0029	C/T	0.333	0.333	0.0029	C/T	0.32	0.33	0.0016
rs35369009_C/T	PDX1	13:28490510	T/C	0.177	0.15	0.6269	T/C	0.188	0.177	0.6269	T/C	0.192	0.202	0.2237
rs2293943_T/A	PDX1	13:28491399	A/T	0.353	0.36	0.3273	A/T	0.335	0.323	0.3273	A/T	0.3	0.295	0.1237
rs6311_C/T	HTR2A	13:47471478	T/C	0.392	0.429	0.6767	T/C	0.431	0.402	0.6767	T/C	0.446	0.437	0.6907
rs2759407_A/G	PCK2	14:24569947	G/A	0.083	0.066	0.0993	G/A	0.07	0.092	0.0993	G/A	0.067	0.07	0.4456
rs3751812_G/T	FTO	16:53818460	T/G	0.336	0.292	0.1114	T/G	0.347	0.326	0.1114	T/G	0.351	0.311	0.6481
rs9939609_T/A	FTO	16:53820527	A/T	0.339	0.292	0.0597	A/T	0.347	0.323	0.0597	A/T	0.349	0.308	0.3549
rs4843165_C/T	FOXC2	16:86605041	T/C	0.37	0.363	0.7239	T/C	0.389	0.349	0.7239	T/C	0.388	0.389	0.8372
rs222852_G/A	PHF23	17:7140606	G/A	0.39	0.387	0.4901	G/A	0.407	0.386	0.4901	G/A	0.41	0.405	0.3061
rs11868035_A/G	SREBF1	17:17715101	G/A	0.356	0.368	0.5363	G/A	0.377	0.362	0.5363	G/A	0.288	0.276	0.4581
rs2297508_G/C	SREBF1	17:17715317	C/G	0.343	0.341	0.7162	C/G	0.358	0.344	0.7162	C/G	0.269	0.264	0.6148
rs2236513_T/G	TOM1L2	17:17747366	G/T	0.316	0.318	0.9252	G/T	0.303	0.305	0.9252	G/T	0.251	0.251	0.362
rs8069976_C/A	SOCS3	17:76349850	A/C	0.154	0.139	0.3034	A/C	0.138	0.153	0.3034	A/C	0.146	0.136	0.2077
rs1978237_G/C	PTPRS	19:5209641	C/G	0.265	0.298	0.4345	C/G	0.303	0.319	0.4345	C/G	0.251	0.282	0.6303
rs4807015_T/C	PTPRS	19:5231135	T/C	0.494	0.495	0.625	T/C	0.478	0.49	0.625	C/T	0.478	0.455	0.6208
rs1799816_G/A	INSR	19:7125518	A/G	0.027	0.018	1	A/G	0.024	0.012	1	A/G	0.019	0.017	1
rs11888_T/C	JAK3	19:17935626	C/T	0.417	0.402	0.5501	C/T	0.472	0.422	0.5501	C/T	0.405	0.39	0.2557
rs718630_A/C	PTPN1	20:49111256	C/A	0.375	0.406	0.2374	C/A	0.377	0.377	0.2374	C/A	0.447	0.43	0.5476
rs2206656_G/C	PTPN1	20:49130119	C/G	0.302	0.332	0.5206	C/G	0.313	0.298	0.5206	C/G	0.37	0.337	0.1529
rs941798_G/A	PTPN1	20:49163235	A/G	0.454	0.494	0.623	A/G	0.454	0.439	0.623	G/A	0.489	0.494	0.2818
rs3787345_T/C	PTPN1	20:49185423	C/T	0.322	0.357	0.0261	C/T	0.336	0.32	0.0261	C/T	0.399	0.366	0.5987
rs754118_C/T	PTPN1	20:49191904	T/C	0.294	0.324	0.5781	T/C	0.305	0.297	0.5781	T/C	0.376	0.347	0.1043
rs718050_G/A	PTPN1	20:49196930	A/G	0.306	0.341	0.4159	A/G	0.32	0.312	0.4159	A/G	0.39	0.354	0.0875
rs16995309_C/T	PTPN1	20:49197873	T/C	0.005	0	1	T/C	0	0.003	1	T/C	0	0.001	1
rs2071023_C/G	PCK1	20:56135934	G/C	0.455	0.414	0.5534	G/C	0.424	0.449	0.5534	G/C	0.387	0.387	0.0387
rs4680_G/A	COMT	22:19951271	A/G	0.458	0.508	0.1414	A/G	0.458	0.457	0.1414	A/G	0.424	0.403	0.6833
rs3813929_C/T	HTR2C	X:113818520	T/C	0.326	0.323	0.1137	T/C	0.273	0.286	0.1137	T/C	0.297	0.296	0.0525
nw: SNPs not worked,
