# Supplementary material for: Replication of Type 2 Diabetes Candidate Genes Variations in Three Geographically Unrelated Indian Population Groups
Source: PLoS One. 2013 Mar 19;8(3):e58881. doi: 10.1371/journal.pone.0058881 (PMC3602599; doi:10.1371/journal.pone.0058881)
Supplement: Table S4 — Allele frequencies, P values, odds ratios of the studied SNPs in three studied populations of India. (XLSX) [file pone.0058881.s005.xlsx]

## Sheet: Sheet2
Supplementary Table S4: Allele frequencies, P values, odds ratios of the studied SNPs in three studied populations of India.
					Punjab								1	JNK								1	Orissa									1	Meta
0	SNP	CHR	BP	Gene	F_A	F_U	CHISQ	P	OR	SE	L95	U95		F_A	F_U	CHISQ	P	OR	SE	L95	U95		F_A	F_U	A2	CHISQ	P	OR	SE	L95	U95		N	P	P(R)	OR	OR(R)	Q	I
1	rs11206883_A/G	1	57103219	PRAKK2	0.308	0.3209	0.4701	0.4929	0.942	0.08718	0.794	1.118		0.3038	0.3361	1.794	0.1804	0.8619	0.111	0.6933	1.071		0.4049	0.4179	G	0.2892	0.5907	0.9479	0.09954	0.7799	1.152		3	0.1528	0.1528	0.9224	0.9224	0.7762	0
2	rs1137101_A/G	1	66058513	LEPR	0.4691	0.4698	0.001258	0.9717	0.9972	0.08044	0.8517	1.167		0.439	0.4582	0.5579	0.4551	0.9253	0.1039	0.7548	1.134		0.4611	0.4747	G	0.3123	0.5763	0.9468	0.09786	0.7815	1.147		3	0.9186	0.9186	0.9946	0.9946	0.6501	0
3	rs10923931_G/T	1	120517959	NOTCH2	0.1915	0.1813	0.4228	0.5155	1.07	0.1034	0.8734	1.31		0.1792	0.1892	0.2488	0.6179	0.9357	0.1332	0.7207	1.215		0.2435	0.2157	G	1.827	0.1765	1.17	0.1165	0.9315	1.471		3	0.344	0.344	1.0653	1.0653	0.4498	0
4	rs1052176_C/A	1	155260383	PKLR	0.3294	0.3181	0.3575	0.5499	1.053	0.0866	0.8887	1.248		0.334	0.3584	0.9234	0.3366	0.8979	0.1121	0.7207	1.119		0.3461	0.3374	C	0.1393	0.709	1.039	0.1034	0.8486	1.273		3	0.9138	0.9138	1.0062	1.0062	0.4956	0
5	rs1143659_C/T	1	165652273	ALDH9A1	0.2842	0.2572	2.26	0.1328	1.146	0.09088	0.9593	1.37		0.2609	0.2668	0.06647	0.7965	0.9703	0.1171	0.7712	1.221		0.2184	0.1805	C	3.724	0.05364	1.269	0.1234	0.996	1.616		3	0.06312	0.1081	1.1222	1.1216	0.2741	22.73
6	rs679931_A/T	1	181484064	CACN.D1E	0.4389	0.4333	0.07815	0.7798	1.023	0.08113	0.8725	1.199		0.4076	0.4505	2.799	0.09432	0.8391	0.1049	0.6831	1.031		0.5082	0.4856	T	0.8619	0.3532	1.095	0.09751	0.9043	1.325		3	0.2376	0.2573	0.9386	0.936	0.3094	14.77
7	rs17443123_A/G	1	181548341	CACN.D1E	0.07829	0.07778	0.002277	0.9619	1.007	0.1505	0.7499	1.353		0.08722	0.08081	0.1964	0.6576	1.087	0.1882	0.7517	1.572		0.08099	0.06553	A	1.471	0.2252	1.257	0.1886	0.8682	1.819		3	0.3643	0.3643	1.0947	1.0947	0.6549	0
8	rs4652675_A/G	1	181672403	CACN.D1E	0.3476	0.3592	0.3621	0.5474	0.9503	0.08474	0.8049	1.122		0.3229	0.3622	2.555	0.1099	0.8395	0.1095	0.6773	1.04		0.4111	0.3951	A	0.4433	0.5055	1.069	0.09998	0.8786	1.3		3	0.4032	0.4602	0.9545	0.9533	0.2643	24.85
9	rs199925_T/G	1	181739091	CACN.D1E	0.1357	0.1246	0.6635	0.4153	1.103	0.1204	0.8712	1.396		0.1401	0.119	1.428	0.232	1.206	0.1568	0.8868	1.64		0.1934	0.1588	T	3.4	0.06518	1.27	0.1298	0.9847	1.638		3	0.02799	0.02799	1.1842	1.1842	0.7218	0
10	rs473200_C/T	1	181754803	CACN.D1E	0.2898	0.276	0.5774	0.4473	1.071	0.09014	0.8975	1.278		0.2741	0.2935	0.6801	0.4096	0.9087	0.1161	0.7237	1.141		0.3	0.2616	C	3.039	0.08129	1.21	0.1092	0.9765	1.498		3	0.3015	0.4399	1.0636	1.061	0.198	38.24
11	rs7578597_T/C	2	43732823	THADA	0.1234	0.1355	0.7911	0.3738	0.8985	0.1204	0.7096	1.138		0.1519	0.1514	0.0008713	0.9765	1.004	0.1451	0.7557	1.335		0.09272	0.1019	T	0.4055	0.5243	0.9003	0.1649	0.6516	1.244		3	0.3718	0.3718	0.9304	0.9304	0.8191	0
12	rs8192673_A/G	2	165353712	GRB14	0.4233	0.4112	0.3706	0.5427	1.051	0.08167	0.8955	1.233		0.4473	0.4221	0.9448	0.3311	1.108	0.1054	0.9011	1.362		0.4858	0.4903	G	0.03473	0.8522	0.9819	0.09786	0.8106	1.19		3	0.3163	0.3163	1.0555	1.0555	0.8402	0
13	rs6436094_A/G	2	219687597	PRKAG3	0.2477	0.284	4.134	0.04203	0.83	0.09172	0.6934	0.9934		0.2572	0.2663	0.1559	0.693	0.954	0.1192	0.7553	1.205		0.2958	0.2919	A	0.03052	0.8613	1.019	0.1077	0.8251	1.258		3	0.1509	0.1871	0.9171	0.9188	0.3246	11.12
14	rs2943641_C/T	2	227093745	IRS1	0.2485	0.2461	0.01828	0.8924	1.013	0.09398	0.8424	1.218		0.2409	0.2661	1.249	0.2637	0.8754	0.1191	0.6931	1.106		0.2077	0.1727	C	3.322	0.06836	1.256	0.1251	0.9827	1.605		3	0.6728	0.7436	1.0272	1.0319	0.1103	54.63
15	rs1801278_G/A	2	227660544	IRS1	0.04037	0.04322	0.1249	0.7238	0.9313	0.2013	0.6277	1.382		0.04545	0.03	2.36	0.1245	1.54	0.2829	0.8843	2.681		0.03555	0.03753	G	0.04675	0.8288	0.9452	0.2609	0.5668	1.576		3	0.6963	0.6866	1.0557	1.0632	0.309	14.85
16	rs13306465_G/A	2	227663901	IRS1	0.132	0.1269	0.14	0.7082	1.046	0.1203	0.8264	1.324		0.1379	0.1233	0.6942	0.4047	1.137	0.1541	0.8405	1.538		0.1548	0.1186	G	4.634	0.03134	1.361	0.1436	1.027	1.803		3	0.06338	0.06338	1.1582	1.1582	0.3689	0
17	rs12053536_C/T	2	227670575	IRS1	0.08075	0.05997	4.049	0.04419	1.377	0.1595	1.007	1.882		0.06607	0.08304	1.582	0.2085	0.7812	0.1967	0.5313	1.149		0.09811	0.08354	C	1.074	0.3	1.193	0.1708	0.8539	1.668		3	0.2196	0.5399	1.131	1.1046	0.0758	61.23
18	rs1801282_C/G	3	12393125	PPARG	0.1217	0.1137	0.3805	0.5374	1.08	0.1254	0.8449	1.382		0.1212	0.1339	0.5405	0.4622	0.8922	0.1552	0.6581	1.209		0.1	0.08495	C	1.128	0.2883	1.197	0.1694	0.8588	1.668		3	0.5871	0.5871	1.047	1.047	0.4171	0
19	rs4607103_C/T	3	64711904	LOC1	0.504	0.4939	0.2421	0.6227	1.041	0.0814	0.8874	1.221		0.4759	0.4878	0.2101	0.6467	0.9531	0.1048	0.7761	1.17		0.5	0.4754	T	0.9834	0.3214	1.103	0.0992	0.9084	1.34		3	0.6554	0.6554	0.9762	0.9762	0.5403	0
20	rs10513684_C/T	3	170724210	SLC2A2	0.03483	0.04188	0.8312	0.3619	0.8256	0.2105	0.5464	1.247		0.04728	0.02542	4.704	0.03009	1.902	0.3012	1.054	3.433		0.00939	0.01699	C	1.868	0.1717	0.5484	0.4459	0.2288	1.314		3	0.9666	0.9733	0.9933	0.9888	0.0273	72.22
21	rs16861194_A/G	3	186559425	ADIPOQ	0.05504	0.06081	0.3777	0.5388	0.8996	0.1723	0.6417	1.261		0.06634	0.05155	1.412	0.2348	1.307	0.2261	0.8393	2.036		0.06517	0.09058	A	3.765	0.05235	0.6999	0.1847	0.4873	1.005		3	0.3335	0.6118	0.899	0.918	0.1015	56.3
22	rs266729_C/G	3	186559474	ADIPOQ	0.2504	0.2432	0.1692	0.6808	1.039	0.09344	0.8653	1.248		0.2177	0.2707	5.713	0.01684	0.7497	0.1207	0.5918	0.9499		0.307	0.3039	C	0.01856	0.8916	1.015	0.1066	0.8233	1.25		3	0.3925	0.4935	0.9494	0.9347	0.0761	61.18
23	rs2241766_T/G	3	186570892	ADIPOQ	0.1003	0.09396	0.285	0.5934	1.075	0.1357	0.8241	1.403		0.1183	0.08863	3.467	0.06261	1.38	0.1737	0.9821	1.94		0.1565	0.1795	T	1.597	0.2063	0.8478	0.1307	0.6562	1.095		3	0.6828	0.6663	1.0344	1.0599	0.0761	61.17
24	rs1501299_C/A	3	186571123	ADIPOQ	0.2112	0.2154	0.06461	0.7993	0.9753	0.09828	0.8044	1.183		0.2171	0.2336	0.5714	0.4497	0.9101	0.1246	0.7129	1.162		0.2033	0.2162	C	0.4185	0.5177	0.9253	0.1201	0.7312	1.171		3	0.3621	0.3621	0.9425	0.9425	0.8943	0
25	rs4689388_A/G	4	6270056	WFS1	0.2939	0.3162	1.424	0.2327	0.9005	0.08787	0.758	1.07		0.3283	0.299	1.468	0.2257	1.146	0.1124	0.9193	1.428		0.2588	0.2463	A	0.3446	0.5572	1.069	0.113	0.8563	1.333		3	0.8855	0.8074	1.0085	1.0187	0.1998	37.9
26	rs2970847_C/T	4	23815924	PPARGC1A	0.195	0.16	4.79	0..028	0.8814	0.1077	0.7136	1.089		0.1819	0.147	3.242	0.07178	1.291	0.142	0.9772	1.705		0.1698	0.1475	C	1.57	0.2102	1.182	0.1338	0.9096	1.537		3	0.4217	0.486	1.0598	1.0888	0.0631	63.8
27	rs3730089_G/A	5	67588148	PIK3R1	0.07764	0.08081	0.0851	0.7705	0.9575	0.1489	0.7151	1.282		0.08765	0.08103	0.2063	0.6497	1.089	0.1887	0.7527	1.577		0.06383	0.0628	G	0.007454	0.9312	1.017	0.2008	0.6865	1.508		3	0.9313	0.9313	1.0088	1.0088	0.8655	0
28	rs2235718_C/T	6	1607603	FOXC1	0.2087	0.1921	1.051	0.3053	1.109	0.1012	0.9097	1.353		0.2232	0.229	0.06967	0.7918	0.9678	0.1239	0.7591	1.234		0.2341	0.2573	C	1.213	0.2708	0.8823	0.1138	0.7059	1.103		3	0.9126	0.8997	0.9929	0.9913	0.3145	13.56
29	rs7754840_G/C	6	20661250	CDKAL1	0.2989	0.2608	4.404	0.03586	1.209	0.09038	1.012	1.443		0.281	0.2589	0.8668	0.3518	1.119	0.121	0.8829	1.419		0.2594	0.2634	G	0.03422	0.8532	0.9796	0.1115	0.7874	1.219		3	0.07562	0.09137	1.1139	1.1126	0.3412	7.01
30	rs7756992_A/G	6	20679709	CDKAL1	0.2944	0.2664	2.367	0.124	1.149	0.09034	0.9626	1.372		0.2996	0.271	1.472	0.225	1.15	0.1155	0.9173	1.443		0.2607	0.2745	A	0.406	0.524	0.9318	0.1109	0.7497	1.158		3	0.1927	0.2644	1.0811	1.0787	0.2813	21.15
31	rs2267668_A/G	6	35377922	PPARD	0.1698	0.181	0.5434	0.461	0.9249	0.1059	0.7516	1.138		0.166	0.1458	1.114	0.2913	1.166	0.1455	0.8766	1.55		0.1359	0.1558	A	1.326	0.2495	0.8524	0.1387	0.6495	1.119		3	0.5596	0.6457	0.9584	0.9617	0.2667	24.33
32	rs1053049_T/C	6	35395618	PPARD	0.2103	0.2312	1.52	0.2176	0.8855	0.09865	0.7298	1.074		0.2014	0.1882	0.2105	0.6464	1.088	0.1835	0.7592	1.559		0.1869	0.199	T	0.3927	0.5309	0.9251	0.1243	0.7251	1.18		3	0.2845	0.2845	0.9266	0.9266	0.6134	0
33	rs9402346_C/G	6	132144288	ENPP1	0.3707	0.3699	0.001911	0.9651	1.004	0.08374	0.8517	1.183		0.3465	0.361	0.3387	0.5606	0.9387	0.1088	0.7584	1.162		0.3448	0.3568	C	0.2641	0.6073	0.9486	0.1026	0.7758	1.16		3	0.5855	0.5855	0.9701	0.9701	0.8575	0
34	rs1044498_A/C	6	132172368	ENPP1	0.1891	0.1447	8.666	0.003242	1.379	0.1094	1.113	1.709		0.2016	0.1537	5.672	0.01724	1.39	0.1387	1.059	1.825		0.1882	0.1566	A	2.94	0.0864	1.249	0.13	0.9684	1.612		3	4.242e-05	4.242e-05	1.341	1.341	0.8061	0
35	rs1800795_G/C	7	22766645	IL6	0.1817	0.1812	0.0009167	0.9758	1.003	0.1043	0.8177	1.231		0.1779	0.185	0.1269	0.7217	0.9535	0.1336	0.7339	1.239		0.1082	0.1241	G	1.03	0.3102	0.8567	0.1526	0.6353	1.155		3	0.5132	0.5132	0.9538	0.9538	0.695	0
36	rs1799884_G/A	7	44229068	GCK	0.1159	0.1108	0.1552	0.6936	1.051	0.1272	0.8194	1.349		0.1099	0.1075	0.02185	0.8825	1.025	0.1671	0.7388	1.422		0.1411	0.1186	G	1.861	0.1725	1.221	0.1464	0.9162	1.627		3	0.2691	0.2691	1.0964	1.0964	0.6658	0
37	rs2237457_C/T	7	50726144	GRB10	0.2764	0.2816	0.0837	0.7723	0.9744	0.08972	0.8173	1.162		0.2614	0.2465	0.4271	0.5134	1.082	0.1204	0.8545	1.37		0.1998	0.2178	C	0.818	0.3658	0.8967	0.1206	0.708	1.136		3	0.7442	0.7442	0.98	0.98	0.5426	0
38	rs2278815_A/G	7	127881851	LEP	0.3997	0.3794	1.065	0.3021	1.089	0.08259	0.9262	1.28		0.3842	0.3772	0.07491	0.7843	1.03	0.1079	0.8336	1.273		0.4041	0.4215	A	0.5202	0.4707	0.9306	0.09966	0.7655	1.131		3	0.6693	0.6693	1.0237	1.0237	0.4773	0
39	rs759853_G/A	7	134143958	AKR1BI	0.3523	0.3486	0.0369	0.8477	1.016	0.08446	0.8613	1.199		0.3304	0.4129	10.81	0.00101	0.7015	0.108	0.5676	0.8669		0.319	0.3196	G	0.0006116	0.9803	0.9974	0.1051	0.8117	1.226		3	0.1103	0.3507	0.9141	0.8974	0.0161	75.79
40	rs13266634_C/T	8	118184783	SLC30A8	0.2321	0.2314	0.001723	0.9669	1.004	0.09597	0.8318	1.212		0.2121	0.2374	1.373	0.2414	0.865	0.1239	0.6785	1.103		0.1948	0.2124	C	0.7954	0.3725	0.8974	0.1214	0.7074	1.138		3	0.2926	0.2926	0.9345	0.9345	0.5889	0
41	rs10811661_T/C	9	22134094	CDKN2BAS	0.09845	0.1184	2.559	0.1096	0.8128	0.1298	0.6303	1.048		0.1282	0.1376	0.2863	0.5926	0.922	0.1518	0.6848	1.241		0.1508	0.1619	T	0.3871	0.5338	0.9197	0.1346	0.7065	1.197		3	0.1037	0.1037	0.8786	0.8786	0.7498	0
42	rs3118526_C/T	9	137337357	RXRA	0.2671	0.2613	0.105	0.7459	1.03	0.092	0.8603	1.234		0.2905	0.3065	0.4517	0.5015	0.9263	0.1139	0.741	1.158		0.2735	0.2463	C	1.594	0.2067	1.152	0.112	0.9248	1.435		3	0.5926	0.5926	1.0328	1.0328	0.3936	0
43	rs3739942_A/G	9	139776400	TRAF2	0.1997	0.1967	0.03346	0.8549	1.019	0.1016	0.8349	1.243		0.2252	0.2102	0.4836	0.4868	1.092	0.1266	0.8521	1.4		0.2506	0.2754	A	1.319	0.2508	0.8796	0.1117	0.7066	1.095		3	0.8479	0.8479	0.9877	0.9877	0.4066	0
44	rs12778366_T/C	10	69643079	SIRT1	0.1814	0.1975	1.044	0.3069	0.9005	0.1026	0.7365	1.101		0.1716	0.1769	0.07119	0.7896	0.9642	0.1366	0.7377	1.26		0.1288	0.1298	T	0.003759	0.9511	0.9911	0.1452	0.7457	1.317		3	0.3783	0.3783	0.939	0.939	0.8427	0
45	rs3740051_A/G	10	69643959	SIRT1	0.1258	0.109	1.681	0.1948	1.177	0.1255	0.92	1.505		0.1399	0.1087	3.264	0.0708	1.334	0.1597	0.9751	1.824		0.1306	0.1072	A	2.185	0.1394	1.251	0.1518	0.9292	1.685		3	0.009461	0.009461	1.2395	1.2395	0.8248	0
46	rs1887922_T/C	10	94224165	IDE	0.1782	0.1411	6.388	0.01149	1.321	0.1103	1.064	1.639		0.2002	0.1455	7.609	0.005809	1.47	0.1403	1.117	1.935		0.1714	0.1406	T	3.018	0.08236	1.264	0.1349	0.9701	1.646		3	5.442e-05	5.442e-05	1.3423	1.3423	0.7265	0
47	rs4646953_A/G	10	94333955	IDE	0.1112	0.1194	0.4051	0.5244	0.9226	0.1266	0.7198	1.182		0.1214	0.1603	4.699	0.03018	0.7238	0.1496	0.5399	0.9703		0.1392	0.1512	A	0.4895	0.4841	0.9073	0.1391	0.6908	1.192		3	0.05187	0.05187	0.857	0.857	0.4101	0
48	rs1111875_A/G	10	94462882	HHEX	0.5	0.4505	6.02	0.01414	1.22	0.08098	1.041	1.429		0.4325	0.5339	15.35	8.936e-05	0.6654	0.1042	0.5425	0.8162		0.4727	0.4413	A	1.653	0.1985	1.135	0.09855	0.9357	1.377		3	1.435e-05	0.002289	1.262	1.2694	0.126	51.73
49	rs5015480_T/C	10	94465559	HHEX	0.4876	0.4413	5.285	0.02151	1.205	0.08097	1.028	1.412		0.4528	0.5735	20.51	5.93e-06	0.6153	0.1076	0.4984	0.7597		0.481	0.4381	T	3.084	0.07905	1.189	0.09842	0.9801	1.442		3	1.827e-06	0.004066	1.2943	1.3146	0.0498	66.67
50	rs7923837_A/G	10	94481917	HHEX	0.4984	0.4704	1.939	0.1638	1.119	0.08057	0.9553	1.31		0.4504	0.5321	9.972	0.001589	0.7206	0.1039	0.5879	0.8834		0.4905	0.4353	A	5.133	0.02347	1.249	0.09819	1.03	1.514		3	0.0001576	0.001017	1.2237	1.2304	0.2539	27.05
51	rs7903146_C/T	10	114758349	TCF7L2	0.3594	0.3033	8.646	0.003278	1.289	0.08637	1.088	1.527		0.3631	0.277	12.37	0.0004352	1.488	0.1132	1.192	1.857		0.3408	0.2635	C	11.77	0.0006004	1.445	0.1075	1.171	1.784		3	2.054e-08	2.054e-08	1.3833	1.3833	0.5357	0
52	rs7100927_A/G	10	114796048	TCF7L2	0.4487	0.4087	3.999	0.04554	1.177	0.0817	1.003	1.382		0.4405	0.4214	0.5554	0.4561	1.081	0.1046	0.8806	1.327		0.4091	0.3111	A	17.12	3.503e-05	1.533	0.1035	1.252	1.878		3	9.446e-05	0.02589	1.238	1.2463	0.0423	68.39
53	rs11196205_G/C	10	114807047	TCF7L2	0.4605	0.4231	3.486	0.06189	1.163	0.08112	0.9925	1.364		0.4612	0.4281	1.656	0.1981	1.143	0.1041	0.9323	1.402		0.4311	0.3289	G	18.46	1.731e-05	1.546	0.1017	1.267	1.887		3	2.764e-05	0.01232	1.2549	1.2665	0.0526	66.05
54	rs10885409_T/C	10	114808072	TCF7L2	0.4642	0.4265	3.53	0.06027	1.165	0.08137	0.9934	1.367		0.4671	0.4312	1.939	0.1638	1.156	0.1042	0.9426	1.418		0.4376	0.3309	T	20	7.742e-06	1.574	0.1016	1.289	1.92		3	1.311e-05	0.01226	1.2666	1.2797	0.0408	68.74
55	rs12255372_G/T	10	114808902	TCF7L2	0.3171	0.2601	9.823	0.001723	1.321	0.08901	1.11	1.573		0.3108	0.2508	6.557	0.01045	1.347	0.1164	1.072	1.692		0.2607	0.2062	G	6.938	0.008436	1.357	0.1162	1.081	1.704		3	1.464e-06	1.464e-06	1.3376	1.3376	0.9809	0
56	rs4918789_T/G	10	114821807	TCF7L2	0.4759	0.4424	2.792	0.09473	1.145	0.08092	0.9769	1.342		0.4741	0.4497	0.8979	0.3433	1.103	0.1038	0.9002	1.352		0.4159	0.3532	T	6.928	0.008485	1.304	0.1009	1.07	1.589		3	0.002593	0.002593	1.1764	1.1764	0.4633	0
57	rs11196218_G/A	10	114840494	TCF7L2	0.3593	0.3373	1.313	0.2518	1.102	0.08456	0.9335	1.3		0.3313	0.326	0.04711	0.8282	1.024	0.1107	0.8246	1.272		0.3612	0.3213	G	2.97	0.0848	1.194	0.1029	0.9759	1.461		3	0.06948	0.06948	1.1075	1.1075	0.5948	0
58	rs5210_G/A	11	17408251	KCNJ11	0.3114	0.313	0.007285	0.932	0.9926	0.08682	0.8373	1.177		0.3493	0.3227	1.178	0.2777	1.126	0.1097	0.9085	1.397		0.3961	0.375	G	0.7787	0.3775	1.093	0.1011	0.8968	1.333		3	0.3209	0.3209	1.0576	1.0576	0.6169	0
59	rs5215_T/C	11	17408630	KCNJ11	0.4036	0.4275	1.453	0.2281	0.9062	0.0817	0.7721	1.064		0.3875	0.4124	0.9561	0.3282	0.9013	0.1062	0.7319	1.11		0.3869	0.3738	T	0.3037	0.5816	1.057	0.101	0.8673	1.289		3	0.3123	0.3123	0.9464	0.9464	0.4293	0
60	rs5218_G/A	11	17409069	KCNJ11	0.146	0.1478	0.0167	0.8972	0.9854	0.1137	0.7885	1.231		0.1789	0.158	1.131	0.2875	1.161	0.1408	0.8814	1.53		0.1848	0.193	G	0.1798	0.6716	0.9483	0.1251	0.7421	1.212		3	0.8284	0.8284	1.0158	1.0158	0.5289	0
61	rs9886_G/C	11	71949665	INPPL1	0.07453	0.08291	0.5975	0.4395	0.8908	0.1496	0.6644	1.194		0.08929	0.06803	2.243	0.1342	1.343	0.1975	0.9119	1.978		0.08886	0.07914	G	0.5155	0.4727	1.135	0.1763	0.8033	1.603		3	0.5229	0.5305	1.0651	1.0788	0.2305	31.85
62	rs591758_G/C	11	73698060	UCP2	0.3357	0.3558	1.099	0.2946	0.9148	0.08494	0.7745	1.081		0.3573	0.3783	0.7172	0.3971	0.9134	0.1069	0.7407	1.126		0.3251	0.3479	G	0.9772	0.3229	0.9026	0.1037	0.7366	1.106		3	0.09529	0.09529	0.9108	0.9108	0.9945	0
63	rs668514_C/T	11	73706514	UCP2	0.2158	0.2234	0.2083	0.6481	0.9566	0.09719	0.7907	1.157		0.2565	0.2215	2.441	0.1182	1.213	0.1235	0.9519	1.545		0.1761	0.178	C	0.009746	0.9214	0.9874	0.1281	0.7681	1.269		3	0.6372	0.6413	1.0314	1.0346	0.2952	18.05
64	rs1800849_C/T	11	73720165	UCP3	0.2453	0.2665	1.431	0.2316	0.8948	0.09292	0.7458	1.074		0.2229	0.2145	0.1443	0.7041	1.05	0.1295	0.815	1.354		0.2233	0.2373	C	0.4618	0.4968	0.924	0.1164	0.7356	1.161		3	0.317	0.317	0.9386	0.9386	0.5967	0
65	rs7961581_T/C	12	71663102	TSPAN8	0.3339	0.3526	0.9486	0.3301	0.9202	0.08535	0.7785	1.088		0.337	0.3345	0.01109	0.9161	1.012	0.1101	0.8153	1.255		0.3243	0.3287	T	0.0372	0.8471	0.9799	0.1051	0.7975	1.204		3	0.4861	0.4861	0.9612	0.9612	0.7737	0
66	rs35369009_C/T	13	28490510	PDX1	0.1698	0.1526	1.331	0.2487	1.136	0.1103	0.9148	1.41		0.1978	0.1795	0.8	0.3711	1.127	0.1334	0.8675	1.463		0.1887	0.2022	C	0.4841	0.4866	0.9175	0.1237	0.72	1.169		3	0.4175	0.4175	1.0584	1.0584	0.374	0
67	rs2293943_T/A	13	28491399	PDX1	0.3509	0.3621	0.3301	0.5656	0.9526	0.0845	0.8072	1.124		0.3333	0.3203	0.283	0.5947	1.061	0.111	0.8534	1.319		0.3	0.2936	T	0.08129	0.7756	1.031	0.1074	0.8354	1.273		3	0.9704	0.9704	1.0021	1.0021	0.7067	0
68	rs6311_C/T	13	47471478	HTR2A	0.3934	0.4299	3.411	0.06475	0.8599	0.08176	0.7326	1.009		0.4273	0.4031	0.8947	0.3442	1.105	0.1055	0.8985	1.359		0.4495	0.4349	C	0.3628	0.5469	1.061	0.09821	0.8752	1.286		3	0.6867	0.9265	0.9785	0.9925	0.1052	55.6
69	rs2759407_A/G	14	24569947	PCK2	0.08192	0.06745	1.866	0.172	1.234	0.1539	0.9124	1.668		0.07298	0.09153	1.747	0.1862	0.7814	0.187	0.5416	1.127		0.06471	0.07074	A	0.2431	0.622	0.9088	0.1941	0.6212	1.329		3	0.9422	0.8536	0.9927	0.9741	0.1463	47.97
70	rs3751812_G/T	16	53818460	FTO	0.3499	0.2923	9.308	0.002282	1.303	0.08689	1.099	1.545		0.372	0.3255	3.541	0.05986	1.228	0.109	0.9914	1.52		0.3705	0.3131	G	6.105	0.01348	1.291	0.1036	1.054	1.582		3	1.519e-05	1.519e-05	1.2786	1.2786	0.9079	0
71	rs9939609_T/A	16	53820527	FTO	0.3514	0.2931	9.601	0.001944	1.307	0.08644	1.103	1.548		0.3695	0.3231	3.481	0.06208	1.227	0.1099	0.9896	1.523		0.3694	0.3064	T	7.344	0.00673	1.326	0.1042	1.081	1.627		3	7.384e-06	7.384e-06	1.2906	1.2906	0.8606	0
72	rs4843165_C/T	16	86605041	FOXC2	0.3641	0.361	0.02583	0.8723	1.014	0.08383	0.86	1.195		0.3869	0.3486	2.326	0.1273	1.179	0.108	0.954	1.457		0.3903	0.3889	C	0.003659	0.9518	1.006	0.1002	0.8267	1.224		3	0.3564	0.3564	1.0523	1.0523	0.4711	0
73	rs222852_G/A	17	7140606	PHF23	0.3906	0.39	0.0008937	0.9762	1.002	0.08302	0.8519	1.18		0.4183	0.3881	1.399	0.2369	1.134	0.1062	0.9207	1.396		0.4092	0.4032	A	0.0611	0.8048	1.025	0.1002	0.8423	1.247		3	0.4465	0.4465	1.0426	1.0426	0.6428	0
74	rs11868035_A/G	17	17715101	SREBF1	0.3597	0.3679	0.1773	0.6737	0.9652	0.08421	0.8183	1.138		0.371	0.3632	0.09704	0.7554	1.034	0.1088	0.8358	1.28		0.2878	0.2764	A	0.2623	0.6085	1.058	0.1095	0.8534	1.311		3	0.8855	0.8855	1.0082	1.0082	0.7727	0
75	rs2297508_G/C	17	17715317	SREBF1	0.339	0.3432	0.04795	0.8267	0.9816	0.08503	0.8309	1.16		0.3496	0.3449	0.03487	0.8519	1.021	0.11	0.8229	1.266		0.272	0.2645	G	0.119	0.7302	1.039	0.1105	0.8366	1.29		3	0.8957	0.8957	1.0076	1.0076	0.9112	0
76	rs2236513_T/G	17	17747366	TOM1L2	0.3187	0.3212	0.01887	0.8907	0.9882	0.08614	0.8347	1.17		0.297	0.3064	0.1561	0.6927	0.9565	0.1125	0.7672	1.193		0.253	0.2506	T	0.01237	0.9114	1.013	0.1124	0.8123	1.262		3	0.8111	0.8111	0.9861	0.9861	0.9364	0
77	rs8069976_C/A	17	76349850	SOCS3	0.148	0.1413	0.2223	0.6373	1.056	0.115	0.8426	1.323		0.1394	0.1503	0.361	0.5479	0.9154	0.1471	0.6861	1.221		0.1482	0.1359	C	0.5201	0.4708	1.106	0.1402	0.8406	1.456		3	0.6945	0.6945	1.0303	1.0303	0.6226	0
78	rs1978237_G/C	19	5209641	PTPRS	0.2643	0.2956	2.998	0.08335	0.8562	0.08968	0.7182	1.021		0.3	0.3188	0.615	0.4329	0.9158	0.1122	0.735	1.141		0.2488	0.2819	G	2.344	0.1257	0.8436	0.1111	0.6785	1.049		3	0.01758	0.01758	0.8688	0.8688	0.8533	0
79	rs4807015_T/C	19	5231135	PTPRS	0.4805	0.4992	0.8586	0.3541	0.9279	0.08071	0.7922	1.087		0.4831	0.4913	0.09923	0.7528	0.9677	0.1044	0.7886	1.187		0.4735	0.455	T	0.5687	0.4508	1.077	0.09869	0.8878	1.307		3	0.2358	0.2358	0.9384	0.9384	0.9428	0
80	rs1799816_G/A	19	7125518	INSR	0.02778	0.01849	2.35	0.1253	1.517	0.2736	0.8872	2.593		0.02564	0.01174	3.61	0.05742	2.214	0.429	0.9552	5.133		0.01522	0.01679	G	0.06558	0.7979	0.9054	0.3883	0.423	1.938		3	0.06727	0.1085	1.4375	1.4356	0.2909	19.02
81	rs11888_T/C	19	17935626	JAK3	0.4087	0.3985	0.2678	0.6048	1.044	0.08257	0.8877	1.227		0.4727	0.4242	3.509	0.06102	1.216	0.1047	0.9909	1.493		0.4125	0.387	T	1.129	0.2881	1.112	0.1003	0.9139	1.354		3	0.05878	0.05878	1.1084	1.1084	0.5195	0
82	rs718630_A/C	20	49111256	PTPN1	0.3727	0.4079	3.227	0.07244	0.8622	0.08257	0.7334	1.014		0.3802	0.3789	0.002659	0.9589	1.006	0.1075	0.8145	1.241		0.4549	0.4307	A	0.9882	0.3202	1.103	0.09875	0.909	1.339		3	0.5419	0.7577	0.9673	0.9766	0.1465	47.93
83	rs2206656_G/C	20	49130119	PTPN1	0.2977	0.335	3.984	0.04592	0.8413	0.08663	0.7099	0.9969		0.3157	0.3	0.4257	0.5141	1.077	0.1132	0.8624	1.344		0.3744	0.339	G	2.271	0.1318	1.167	0.1025	0.9546	1.427		3	0.8847	0.9148	0.9918	1.0114	0.0358	69.96
84	rs941798_G/A	20	49163235	PTPN1	0.4566	0.4949	3.616	0.05724	0.8576	0.08082	0.732	1.005		0.4569	0.4415	0.3601	0.5484	1.064	0.104	0.8681	1.305		0.4845	0.4903	A	0.05603	0.8129	0.977	0.09815	0.806	1.184		3	0.411	0.6182	0.957	0.9657	0.1874	40.28
85	rs3787345_T/C	20	49185423	PTPN1	0.3183	0.3593	4.627	0.03148	0.8326	0.0852	0.7046	0.9839		0.3397	0.3229	0.4616	0.4969	1.079	0.1114	0.8671	1.342		0.4007	0.3668	T	2.018	0.1555	1.154	0.101	0.9469	1.407		3	0.7756	0.9643	0.9841	1.0048	0.0299	71.51
86	rs754118_C/T	20	49191904	PTPN1	0.2924	0.3283	3.709	0.05411	0.8455	0.08715	0.7128	1.003		0.3073	0.299	0.1215	0.7274	1.04	0.1133	0.8331	1.299		0.3771	0.3471	C	1.619	0.2033	1.139	0.1022	0.9321	1.391		3	0.7065	0.9406	0.9787	0.993	0.0704	62.32
87	rs718050_G/A	20	49196930	PTPN1	0.302	0.346	5.456	0.0195	0.818	0.08604	0.6911	0.9683		0.3218	0.3134	0.121	0.728	1.04	0.1118	0.8351	1.294		0.3893	0.3542	G	2.198	0.1382	1.162	0.1014	0.9527	1.418		3	0.5949	0.9276	0.9704	0.99	0.0237	73.28
88	rs16995309_C/T	20	49197873	PTPN1	0.00387	0	4.599	0.03199	NA	NA	NA	NA		0	0.003367	3.412	0.06474	0	inf	0	nan		0	0.001199	C	1.013	0.3143	0	inf	0	nan
89	rs2071023_C/G	20	56135934	PCK1	0.4572	0.4132	4.792	0.0286	1.196	0.08174	1.019	1.404		0.4315	0.453	0.7031	0.4018	0.9163	0.1043	0.7468	1.124		0.3868	0.3863	C	0.000412	0.9838	1.002	0.1006	0.8227	1.221		3	0.3044	0.6116	1.0572	1.0424	0.1085	54.98
90	rs4680_G/A	22	19951271	COMT	0.4527	0.5059	7.002	0.008141	0.8079	0.08067	0.6897	0.9462		0.4661	0.4561	0.1514	0.6972	1.041	0.104	0.8493	1.277		0.4245	0.4039	G	0.7324	0.3921	1.089	0.0994	0.8961	1.323		3	0.2729	0.7077	0.9429	0.9634	0.0355	70.04
91	rs3813929_C/T	X	113818520	HTR2C	0.2851	0.3176	2.334	0.1266	0.857	0.1011	0.703	1.045		0.2741	0.2906	0.3624	0.5472	0.9219	0.135	0.7075	1.201		0.2784	0.295	C	0.3656	0.5454	0.922	0.1343	0.7086	1.2		3	0.09535	0.09535	0.8908	0.8908	0.8708	0
